# Supplementary material for: Serotonin-1A receptor alterations in depression: a meta-analysis of molecular imaging studies
Source: BMC Psychiatry. 2016 Sep 13;16(1):319. doi: 10.1186/s12888-016-1025-0 (PMC5022168; doi:10.1186/s12888-016-1025-0)
Supplement: Additional file 2: — Primary Data. Data extracted from the articles that met the inclusion criteria. (XLSX 25 kb) [file 12888_2016_1025_MOESM2_ESM.xlsx]

## Sheet: Sheet1
First author	Publication year	Method/ Ligand	reference region	Diagnosis	Severity ranting tool	Severity score	ControlsN(M/F）	Age(controls)	PatientsN(M/F）	Age(patients)	Treatment	HIP（L）（Patients）	HIP（R）（Patients）	Total BP	HIP（L）（controls）	HIP（R）（controls）	Total BP	MTC（L）（patients）	MTC（R）（patients）	Total BP	MTC（L）（controls）	MTC（R）（controls）	Total BP	CAN（L）（patients）	CAN（R）（patients）	Total BP	CAN（L）（controls）	CAN（R）（controls）	Total BP	OCC（L）（patients）	OCC（R）（patients）	Total BP	OCC（L）（controls）	OCC（R）（controls）	Total BP	RN(Patients)	RN(Controls)	Insula（L）（Patients）	Insula（R）（Patients）	Total BP	Insula（L）（Controls）	Insula（R）（Controls）	Total BP
Wayne C. Drevets	1999	PET [11C]WAY-100642	Cerebellum	MD BPⅡ	HAM-17	22±6.4	8(4/4)	35.3±13.5	12(5/7)	35.8±9.7	Drug free ≥2 week	NA	NA	6.09±1.82	NA	NA	8.08±1.72	NA	NA	5.33±1.58	NA	NA	7.28±1.78	NA	NA	NA	NA	NA	NA	NA	NA	1.89±0.513	NA	NA	2.8±0.402	1.96±1.01	3.35±1.17	NA	NA	NA	NA	NA	NA
Peter A. Sargent *	2000	PET [11C]WAY-100643	Cerebellum	MD BPⅡ	HAM-17	14.1±194.9	18(17/1)	36.4±8.3	35(32/3)	40±34.5	Drug free ≥12	NA	NA	NA	NA	NA	NA	NA	NA	6.07±0.26	NA	NA	6.8±0.2	NA	NA	4.67±0.16	NA	NA	5.48±0.24	NA	NA	3.39±0.17	NA	NA	3.45±0.2	3.52±0.17	4.2±0.2	NA	NA	6.01±0.26	NA	NA	6.95±0.2
Z Bhagwagar	2004	PET [11C]WAY-100635	Cerebellum	MD	HAM-7	2.3±1	18(18/0)	43.2±13	14(14/0)	48±14.9	Drug free ≥25.7 week	5.3±1.3	5.2±1.4	5.25±1.33	5.7±0.9	6.3±0.9	6±0.96	4.4±0.9	4.5±1	4.45±0.93	5.3±0.7	5.3±0.7	5.3±0.69	4.2±0.9	4.4±0.9	4.3±0.88	5.2±0.8	5.4±0.6	5.3±0.7	2.7±0.6	2.8±0.6	2.75±0.59	3.3±0.5	3.3±0.5	3.3±0.49	3.7±0.8	3.9±1	4.6±0.9	4.6±1	4.6±0.93	5.7±0.7	5.9±0.7	5.8±0.7
Carolyn Cidis Meltzer	2004	PET [11C]WAY-100637	Plasma	MD	HAM-17	18.1±2.7	17(8/9)	70±6.7	17(4/13)	71.4±5.9	Drug free ≥2 week	NA	NA	6.45±2.47	NA	NA	7.55±4.24	NA	NA	6.58±1.44	NA	NA	7.11±3.4	NA	NA	4.8*±1.3*	NA	NA	4.96*±1.47*	NA	NA	2.63±0.9	NA	NA	2.66±0.92	2.45±0.87	3.72±1.62	NA	NA	NA	NA	NA	NA
Jussi Hirvonen△	2008	PET [11C]WAY-100636	Plasma	MD	HAM-17	18.1±2.9	15(7/8)	32.6±7.7	21(13/8)	40.1±9	Drug free ≥17.1 week	NA	NA	4.19±1.71	NA	NA	4.71±1.2	NA	NA	2.86±1.03	NA	NA	3.66±1.03	NA	NA	3.3±1.11	NA	NA	3.95±0.87	NA	NA	NA	NA	NA	NA	2.09±0.84	2.36±0.79	NA	NA	3.78±1.3	NA	NA	4.62±1.13
Eydie L. Moses-kolko	2008	PET [11C]WAY-100638	Cerebellum	Postpartum D.	HAM-17	21±4.3	7(0/7)	33±3.9	9(0/9)	26.9±7.9	7 patients rdrug naïve	NA	NA	NA	NA	NA	NA	NA	NA	7.6±0.82	NA	NA	9.69±0.95	NA	NA	6.4*±1.7*	NA	NA	4.76*±0.72*	NA	NA	1.78±0.32	NA	NA	2.2±0.26	3.66±0.62	4.09±0.45	NA	NA	NA	NA	NA	NA
Ramin V. Parsey *△	2006	PET [11C]WAY-100640	Cerebellum	MD	HAM-17	25.7±7.08	43(19/24)	38.2±15	28(21/7)	38.5±29.3	Drug free ≥2 week	NA	NA	5.22±3.07	NA	NA	5.28±1.76	NA	NA	3.88±1.73	NA	NA	3.98±1.61	NA	NA	3.36±1.53	NA	NA	3.45±1.36	NA	NA	2.27±0.88	NA	NA	2.31±1	2.03±0.8	2.03±1.02	NA	NA	4.23±2.14	NA	NA	4.49±1.59
Gregory M.Sullivan△	2009	PET [11C]WAY-100641	Cerebellar white matter	BPII	HAM-17	18±4.9	47(20/27)	38.1±14.7	32(13/19)	38.4±9.7	Drug free ≥2 week	NA	NA	3.63±1.18	NA	NA	4.33±1.27	NA	NA	2.64±0.96	NA	NA	3.19±0.91	NA	NA	2.38±0.75	NA	NA	2.79±0.74	NA	NA	NA	NA	NA	NA	1.77±0.57	1.77±0.6	NA	NA	3.11±1.01	NA	NA	3.08±1
Jeffrey Miller*△	2013	PET [11C]WAY-100644	Cerebellum white matter	MD	HAM-17	24.6±5.3	51(22/29)	37.3±14.4	24(7/17)	35±13.3	Drug free ≥3	NA	NA	4.08±1.06	NA	NA	3.92±1.23	NA	NA	3.34±0.88	NA	NA	2.8±0.93	NA	NA	2.87±0.79	NA	NA	2.46±0.8	NA	NA	1.94±0.49	NA	NA	1.56±0.05	2±0.79	1.73±0.51	NA	NA	3.71±0.98	NA	NA	3.4±1
Allison C. Nugent	2013	PET [11C]WAY-100639	Cerebellar white matte	BPII	MADRS	23±10	37(11/26)	33±9.4	26(7/19)	33±9.5	Drug free ≥3 week	NA	NA	NA	NA	NA	NA	7.32±0.335	7.06±0.335	7.19±0.34	8.3±2.82	8.15±2.82	8.22±2.8	4.26±0.335	4.36±0.335	4.31±0.33	5.12±2.82	5.02±2.82	5.07±2.8	3.77±0.335	3.96±0.335	3.87±0.33	4.47±2.82	4.38±2.82	4.43±2.8	3.5±0.335	3.47±2.82	4.8±0.335	4.78±0.33	4.79±0.33	5.38±2.82	5.61±2.82	5.5±2.8
														7						10						9						8			8		10			7
*patients‘ data of subgroups were combined and averaged(Severity score，age，BP values）
△BP values were aquired from figures by measuring software（GetData Graph Digitizer v2.2）
HIP: hippocampus, MTC: mesiotemporal cortex CAN: anterior cingulate cortex; OCC: occipital cortex; RN: raphe nuclei, NS: insular cortex ,MD: Major depression, BP: Bipolar depression; PET:Positron emission tomography, HAM: Hamilton Depression Scale; MADRS: Montgomery and Asberg Depression Rating Scale , BP:binding potential
