# Supplementary material for: Serotonin-1A receptor alterations in depression: a meta-analysis of molecular imaging studies
Source: BMC Psychiatry. 2016 Sep 13;16(1):319. doi: 10.1186/s12888-016-1025-0 (PMC5022168; doi:10.1186/s12888-016-1025-0)
Supplement: Additional file 3: — Study Quality Assessment. The quality assessment for each article included. (XLSX 16 kb) [file 12888_2016_1025_MOESM3_ESM.xlsx]

## Sheet: Sheet1
First-AU	Z Bhagwagar	Jussi Hirvonen	Carolyn Cidis Meltzer	Eydie L. Moses-kolko	Allison C. Nugent	Ramin V. Parsey	Gregory M.Sullivan	Wayne C. Drevets	Sargent, P. A.	jeffrey miller
Year-publicated	2004	2008	2004	2008	2013	2006	2009	1999	2000	2013
Is the definationof the study popultaion clear？	yes	yes	yes	yes	yes	yes	yes	yes	yes	yes
Are the outcome and outcome measuring clear ？	yes	yes	yes	yes	yes	yes	yes	yes	yes	yes
Is the outcome assessed independtly?	not clear	not clear	yes	not clear	not clear	yes	yes	not clear	not clear	not clear
Is follow-up times surfficent?	/	/	/	/	/	/	/	/	/	/
Is there selective loss of follow up？	/	/	/	/	/	/	/	/	/	/
Is confounding variables discern	yes	yes	no（unbalenced m/f ratio）	yes	no（unbalenced m/f ratio）	no（unbalenced m/f ratio）	yes	yes	no（unbalenced m/f ratio）	no（unbalenced m/f ratio）
/: not aquired by this meta-analyiss
